# Supplementary material for: Vertical transmission does not always lead to benign pathogen–host associations
Source: Evol Lett. 2023 Aug 10;7(5):305–14. doi: 10.1093/evlett/qrad028 (PMC10565904; doi:10.1093/evlett/qrad028)
Supplement: qrad028_suppl_Supplementary_Material [file qrad028_suppl_supplementary_material.zip]

Archive with 4 entries (4 files):
- Supplement/Compare0and1.py
- Supplement/README.txt
- Supplement/Shillcock_et_al.ipynb
- Supplement/Supplementary Text.pdf
