# Supplementary material for: Vertical transmission does not always lead to benign pathogen–host associations
Source: Evol Lett. 2023 Aug 10;7(5):305–14. doi: 10.1093/evlett/qrad028 (PMC10565904; doi:10.1093/evlett/qrad028)
Supplement: qrad028_suppl_Supplementary_Material [file qrad028_suppl_supplementary_material.zip › Supplement/Compare0and1.py]

import numpy as np

def checkParams(lam, bS, mu, n):
    if ( (2*lam*mu + 1)**2 - (1-n**2)*(4*lam*bS+1) >= 0 ) and (8*lam*(bS-mu)*(n-1/2)+n**2 >= 0):
        return True
    else:
        return False
    
def alpha0(lam, bS, mu, n):
    return ( (2*lam*mu + 1) * n + np.sqrt( (2*lam*mu + 1)**2 - (1-n**2)*(4*lam*bS+1) ) ) / ( 2*lam*(1-n**2)/n )

def gamma0(lam, bS, mu, n):
    return (1-n)*alpha0(lam, bS, mu, n)/n - mu

def gamma2(lam, bS, mu, n):
    return (-n-np.sqrt(8*lam*(bS-mu)*(n-1/2)+n**2))/(4*(n-1/2)*lam)

def alpha2(lam, bS, mu, n):
    return (n/(1-n))*(lam * (gamma2(lam, bS, mu, n))**2 + gamma2(lam, bS, mu, n) - (bS-mu))

def bI(lam,bS,gamma):
    return bS - lam * gamma**2

def chi(alpha, gamma, mu):
    return alpha/(mu + alpha + gamma)

def dFitness(alpha, gamma, mu, lam, bS, v):
    return (mu + alpha - bI(lam, bS, gamma)) / (mu + alpha + gamma - v*bI(lam, bS, gamma))

lamList = [0.05, 0.010, 0.015, 0.02,0.025, 0.03]
nList = [0.1, 0.15, 0.2, 0.3, 0.4]
bSList = np.linspace(1.1, 1.5, 30)

myStr = r"$\lambda$ & $n$ & $b_S-\mu$ & $\alpha_0^*$ & $\alpha_2^*$ & $\gamma_0^*$ & $\gamma_2^*$ \\"
print(myStr)

for lam in lamList:
    for n in nList:
        for bS in bSList:
            if checkParams(lam=lam, bS=bS, mu=1, n=n):
                a0 = alpha0(lam=lam, bS=bS, mu=1, n=n)
                g0 = gamma0(lam=lam, bS=bS, mu=1, n=n)
                
                a2 = alpha2(lam=lam, bS=bS, mu=1, n=n)
                g2 = gamma2(lam=lam, bS=bS, mu=1, n=n)
                
                if bI(lam=lam, bS=bS, gamma=g0) > 0 and bI(lam=lam, bS=bS, gamma=g2) >0:
                    myStr = r"{lam:4.3f} & {n:4.3f} & {bS:4.3f} & {a0:4.3f} & {a2:4.3f} & {g0:4.3f} & {g2:4.3f} \\"
                    print(myStr.format(lam=lam, n=n, bS=(bS-1), a0=a0, a2=a2, g0=g0, g2=g2))
                    
            else:
                continue

myStr = r"$\lambda$ & $n$ & $b_S-\mu$ & case mortality, $v=0$  & case mortality, $v=1$ & Fitness Reduction, $v=0$ & Fitness Redution, $v=1$ \\"
print(myStr)

for lam in lamList:
    for n in nList:
        for bS in bSList:
            if checkParams(lam=lam, bS=bS, mu=1, n=n):
                a0 = alpha0(lam=lam, bS=bS, mu=1, n=n)
                g0 = gamma0(lam=lam, bS=bS, mu=1, n=n)
                
                chi0 = chi(alpha=a0, gamma=g0, mu=1)
                dF0 = dFitness(alpha=a0, gamma=g0, mu=1, lam=lam, bS=bS, v=0)
                
                a2 = alpha2(lam=lam, bS=bS, mu=1, n=n)
                g2 = gamma2(lam=lam, bS=bS, mu=1, n=n)
                
                chi2 = chi(alpha=a2, gamma=g2, mu=1)
                dF2 = dFitness(alpha=a2, gamma=g2, mu=1, lam=lam, bS=bS, v=1)
                
                if bI(lam=lam, bS=bS, gamma=g0) > 0 and bI(lam=lam, bS=bS, gamma=g2) >0:
                    myStr = r"{lam:4.3f} & {n:4.3f} & {bS:4.3f} & {chi0:4.3f} & {chi2:4.3f} & {dF0:4.3f} & {dF2:4.3f} \\"
                    print(myStr.format(lam=lam, n=n, bS=(bS-1), chi0=chi0, chi2=chi2, dF0=dF0, dF2=dF2))
                    
            else:
                continue
