# Supplementary material for: Vertical transmission does not always lead to benign pathogen–host associations
Source: Evol Lett. 2023 Aug 10;7(5):305–14. doi: 10.1093/evlett/qrad028 (PMC10565904; doi:10.1093/evlett/qrad028)
Supplement: qrad028_suppl_Supplementary_Material [file qrad028_suppl_supplementary_material.zip › Supplement/README.txt]

Supplementary Text is a pdf containing a detailed model description, methods description, and additional results (including extra figures and tables).

Shillcock_et_al.ipynb is an iPython notebook that illustrates the numerical methods.

Compare0and1.py is a python script that generates data presented in Table C.1 and Table C.2 of the Supplementary Text.  
